# Supplementary material for: Mixed Polymeric Micelles for Rapamycin Skin Delivery
Source: Pharmaceutics. 2022 Mar 4;14(3):569. doi: 10.3390/pharmaceutics14030569 (PMC8948846; doi:10.3390/pharmaceutics14030569)
Supplement: Supplementary file 1 [file pharmaceutics-14-00569-s001.zip]

Archive with 1 entries (1 files):
- pharmaceutics-1604423-SM FINAL.pdf
